# Supplementary material for: Identification and Visualization Textile Fibers by Raman Imaging
Source: Materials (Basel). 2025 Apr 7;18(7):1682. doi: 10.3390/ma18071682 (PMC11990539; doi:10.3390/ma18071682)
Supplement: Supplementary file 1 [file materials-18-01682-s001.zip]

Archive with 1 entries (1 files):
- materials-3558910-supplementary.pdf
